# Supplementary material for: Reconstructing Hominin Diets with Stable Isotope Analysis of Amino Acids: New Perspectives and Future Directions
Source: Bioscience. 2022 May 23;72(7):618–37. doi: 10.1093/biosci/biac028 (PMC9236875; doi:10.1093/biosci/biac028)
Supplement: biac028_Supplemental_Files [file biac028_supplemental_files.zip]

Archive with 2 entries (2 files):
- AppendixA.docx
- AppendixB.pdf
